# Supplementary material for: Rubia akane Nakai Fruit Extract Improves Obesity and Insulin Sensitivity in 3T3-L1 Adipocytes and High-Fat Diet-Induced Obese Mice
Source: Int J Mol Sci. 2025 Feb 20;26(5):1833. doi: 10.3390/ijms26051833 (PMC11899715; doi:10.3390/ijms26051833)
Supplement: Supplementary file 1 [file ijms-26-01833-s001.zip]

Archive with 1 entries (1 files):
- ijms-3440094-supplementary.pdf
